# Supplementary material for: Wnt/β-catenin signaling in the development and therapeutic resistance of non-small cell lung cancer
Source: J Transl Med. 2024 Jun 13;22:565. doi: 10.1186/s12967-024-05380-8 (PMC11170811; doi:10.1186/s12967-024-05380-8)
Supplement: Supplementary file 1 — Supplementary Material 1 [file 12967_2024_5380_MOESM1_ESM.xlsx]

## Sheet: Supplementary Table 1
APC trucated mutations
HGVSp_Short Count
387 p.S104Ifs*35 4
351 p.R141fs 2
138 p.E190Dfs*15 2
237 p.L204Tfs*48 2
368 p.R232* 3
375 p.R283* 3
225 p.K581Gfs*20 3
157 p.E847* 2
381 p.R876* 2
341 p.Q901* 2
95 p.E1064Dfs*62 2
264 p.N1124Mfs*2 2
101 p.E1156* 2
107 p.E1309Dfs*4 3
108 p.E1322Kfs*93 3
169 p.G1357* 2
324 p.Q1444* 2
352 p.R1450* 2
469 p.T1459Yfs*3 2
355 p.R1463* 2
405 p.S1465Wfs*3 7
172 p.G1466* 2
120 p.E1544* 3
474 p.T1556Nfs*3 6
411 p.S1567* 2
129 p.E1645* 2
365 p.R1920* 2

## Sheet: Supplementary Table 2
CTNNB1 missense mutations
HGVSp_Short Count
11 p.D32A 2
12 p.D32G 7
13 p.D32H 3
14 p.D32N 12
15 p.D32V 6
16 p.D32Y 9		39
83 p.S33C 22
84 p.S33F 19
85 p.S33P 5
86 p.S33Y 5		51
28 p.G34E 8
30 p.G34R 7
31 p.G34V 5		20
87 p.S37A 3
88 p.S37C 48
89 p.S37F 59
90 p.S37P 2
91 p.S37Y 5		117
106 p.T41A 12
95 p.S45C 2
96 p.S45del 2
97 p.S45F 12
98 p.S45P 14
23 p.E105K 3
73 p.R124S 2
59 p.N387K 2
45 p.L388P 4
17 p.D390G 4
79 p.R486C 2
82 p.R710H 2
56 p.N287_A295delinsT 2
